# Supplementary material for: Up-regulation of HCN2 channels in a thalamocortical circuit mediates allodynia in mice
Source: Natl Sci Rev. 2022 Nov 30;10(2):nwac275. doi: 10.1093/nsr/nwac275 (PMC9945406; doi:10.1093/nsr/nwac275)
Supplement: nwac275_Supplemental_Files [file nwac275_supplemental_files.zip]

Archive with 24 entries (24 files):
- Fig. S1.pdf
- Fig. S10.pdf
- Fig. S11.pdf
- Fig. S12.pdf
- Fig. S13.pdf
- Fig. S14.pdf
- Fig. S15.pdf
- Fig. S16.pdf
- Fig. S17.pdf
- Fig. S18.pdf
- Fig. S19.pdf
- Fig. S2.pdf
- Fig. S20.pdf
- Fig. S3.pdf
- Fig. S4.pdf
- Fig. S5.pdf
- Fig. S6.pdf
- Fig. S7.pdf
- Fig. S8.pdf
- Fig. S9.pdf
- Supplementary Data.docx
- Video S1.mp4
- Video S2.mp4
- Video S3.mp4
